# Supplementary material for: Bulge-Derived Epithelial Cells Isolated from Human Hair Follicles Using Enzymatic Digestion or Explants Result in Comparable Tissue-Engineered Skin
Source: Int J Mol Sci. 2025 Feb 21;26(5):1852. doi: 10.3390/ijms26051852 (PMC11899990; doi:10.3390/ijms26051852)
Supplement: Supplementary file 1 [file ijms-26-01852-s001.zip]

Archive with 1 entries (1 files):
- ijms-3426610-supplementary.pdf
